# Supplementary material for: Epigenetic Modifications Associated with Maternal Anxiety during Pregnancy and Children’s Behavioral Measures
Source: Cells. 2021 Sep 14;10(9):2421. doi: 10.3390/cells10092421 (PMC8469633; doi:10.3390/cells10092421)
Supplement: Supplementary file 1 [file cells-10-02421-s001.zip]

Archive with 6 entries (6 files):
- Supplementary Table S1.xlsx
- Supplementary Table S2.xls
- Supplementary Table S3.xlsx
- Supplementary Table S4.xlsx
- Supplementary Table S5.xlsx
- Supplementary Table S6.xlsx
