# Supplementary material for: Epigenetic Modifications Associated with Maternal Anxiety during Pregnancy and Children’s Behavioral Measures
Source: Cells. 2021 Sep 14;10(9):2421. doi: 10.3390/cells10092421 (PMC8469633; doi:10.3390/cells10092421)
Supplement: Supplementary file 1 [file cells-10-02421-s001.zip › Supplementary Table S1.xlsx]

## Sheet: S1
Supplementary Table S1. Genomic postions.
NR3C1_CpG1-4
>hg38_dna range=chr5:143434589-143434871 5'pad=0 3'pad=0 strand=+ repeatMasking=none
CCAGGCAGATGAAAATTCCTGTTATTAAGGTACAACTAAAGCCCGAGGAG
GGTAGGAGCTGCATTTTGTTCCTCCCCATTCTCGCACAGAGAAGGCACTC
ATTAAGTGCTTATCAAAGTTAATATCTGTGGCACACAAACTGCACCTGCC
TCTGCAGCAGTCGTCACAGAAGCTGGCCCCTTTCCTGGGCTAACTGCTCT
GAGAGCACCAGAATGAAATCTGACTTAGATATGACGCAGATTCCTTTTTT
CAGAAGAAGCCAGCTACACAACTCTTGATGAAC
NR3C1_CpG1: chr5:143434633
NR3C1_CpG2: chr5:143434672
NR3C1_CpG3: chr5:143434751
NR3C1_CpG4: chr5:143434824
NR3C1_CpG5-10
>hg38_dna range=chr5:143401889-143402066 5'pad=0 3'pad=0 strand=+ repeatMasking=none
CCAATTCTCAGCCTATTCTCAAGAGAGTAAGACTGTTAGTATATCGTTAA
TCAGGGTGTTTTAAGAGATGGGCTAAGACGGAGAAGCGCATTTGGGACAC
TATAGTCAAATCCCGTCCAATAAAAGGTAACTTTTCCTATGCGATGACGT
TAGGCAGCATAAATGTCACTGGCCCTCA
NR3C1_CpG5: chr5: 143401934
NR3C1_CpG6: chr5: 143401968
NR3C1_CpG7: chr5: 143401976
NR3C1_CpG8: chr5: 143402003
NR3C1_CpG9: chr5: 143402031
NR3C1_CpG10: chr5: 143402037
IGF2/H19 ICR -CpG1-10
>hg38_dna range=chr11:1999847-1999969 5'pad=0 3'pad=0 strand=+ repeatMasking=none
TGAGTGTCCTATTCCCAGATGACCCCCGTGAACCCTGCGACGCGTGGCTT
GGGTGACCCGGGACGTTTCCACGGGCGAACCCCAGTTGGGGCGGGCTCGG
GCTGTGATGTGTGAGCCTGCACT
IGF2/H19 ICR -CpG1: chr11:1999874
IGF2/H19 ICR –CpG2: chr11:1999885
IGF2/H19 ICR –CpG3: chr11:1999888
IGF2/H19 ICR –CpG4: chr11:1999890
IGF2/H19 ICR –CpG5: chr11:1999906
IGF2/H19 ICR –CpG6: chr11:1999911
IGF2/H19 ICR –CpG7: chr11:1999919
IGF2/H19 ICR –CpG8: chr11:1999923
IGF2/H19 ICR –CpG9: chr11:1999939
IGF2/H19 ICR –CpG10: chr11:1999945
