# Supplementary material for: Epigenetic Modifications Associated with Maternal Anxiety during Pregnancy and Children’s Behavioral Measures
Source: Cells. 2021 Sep 14;10(9):2421. doi: 10.3390/cells10092421 (PMC8469633; doi:10.3390/cells10092421)
Supplement: Supplementary file 1 [file cells-10-02421-s001.zip › Supplementary Table S2.xls]

## Sheet: S2
Supplementary Table S2. PCR conditions
	NR3C1_3end
	initial fw	>BShsNR3C13endF1
		GGTTGGGTTATTTGTAATTTAAATTGG
	initial rev	>BShsphNR3C13endR2
		CCAATTCTCAACCTATTCTCAAAAAAA
	nested tag-free
	fw primer	>BShsphNR3C13endF2
		TGAGGGTTAGTGATATTTATGTTGTTT
	rev Primer	>BShsphNR3C13endR2
		CCAATTCTCAACCTATTCTCAAAAAAA
	amplicon	>ampl_BShsphNR3C13endF2_BShsphNR3C13endR2
		CCAATTCTCAACCTATTCTCAAAAAAATAAAACTATTAATATATCATTAATCAAAATATTTTAAAAAATAAACTAAAACAAAAAAACACATTTAAAACACTATAATCAAATCCCATCCAATAAAAAATAACTTTTCCTATACAATAACATTAAACAACATAAATATCACTAACCCTCA
	hg38 span	chr5:143401889-143402066
	NR3C1_1A
	initial fw	>hsNR3C1_1A_F
		TTTGTTTATTAAGAGTTGTGTAGTTG
	initial rev	>hsNR3C1_1A_R
		CCAAACAAATAAAAATTCCTATTATTAAAA
	nested tag-free
	fw primer	>hsNR3C1_1A_Fnp
		GTTTATTAAGAGTTGTGTAGTTGGTT
	rev Primer	>hsNR3C1_1A_Rnp
		AATTCCTATTATTAAAATACAACTAAAACC
	amplicon	>ampl_hsNR3C1_1A_Fnp_hsNR3C1_1A_Rnp
		AATTCCTATTATTAAAATACAACTAAAACCCAAAAAAAATAAAAACTACATTTTATTCCTCCCCATTCTCACACAAAAAAAACACTCATTAAATACTTATCAAAATTAATATCTATAACACACAAACTACACCTACCTCTACAACAATCATCACAAAAACTAACCCCTTTCCTAAACTAACTACTCTAAAAACACCAAAATAAAATCTAACTTAAATATAACACAAATTCCTTTTTTCAAAAAAAACCAACTACACAACTCTTAATAA
	hg38 span	chr5:143434602-143434871
	IGF2/H19 ICR
	initial fw	>hsH19f
		TGAGTGTTTTATTTTTAGATGATTTT
	initial rev	>hsH19r1
		ACAATACAAACTCACACATCACAAC
	nested tag-free
	fw primer	>hsH19f
		TGAGTGTTTTATTTTTAGATGATTTT
	rev Primer	>hsH19CpGr2
		AATACAAACTCACACATCACAACCC
	amplicon	>ampl_hsH19f_hsH19CpGr2
		TGAGTGTTTTATTTTTAGATGATTTTTGTGAATTTTGTGATGTGTGGTTTGGGTGATTTGGGATGTTTTTATGGGTGAATTTTAGTTGGGGTGGGTTTGGGTTGTGATGTGTGAGTTTGTATT
	hg38 span	chr11:1999847-1999969
	LINE1
	initial fw	>hsLineCpGf
		TTATTAGGGAGTGTTAGATAGTGGG
	initial rev	>hsLineCpGr
		CCTCTAAACCAAATATAAAATATAATCT
	nested tag-free
	fw primer	>hsLineCpGf
		TTATTAGGGAGTGTTAGATAGTGGG
	rev Primer	>hsLineCpGr
		CCTCTAAACCAAATATAAAATATAATCT
	amplicon	>ampl_hsLineCpGf_hsLineCpGr
		no unique sequence
	hg38 span	multiple
	tags used
	>acg
	ACG
	>act
	ACT
	>atc
	ATC
	>atg
	ATG
	>cag
	CAG
	>cat
	CAT
	>cga
	CGA
	>cgt
	CGT
	>gac
	GAC
	>gat
	GAT
	>gca
	GCA
	>gct
	GCT
