# Supplementary material for: Epigenetic Modifications Associated with Maternal Anxiety during Pregnancy and Children’s Behavioral Measures
Source: Cells. 2021 Sep 14;10(9):2421. doi: 10.3390/cells10092421 (PMC8469633; doi:10.3390/cells10092421)
Supplement: Supplementary file 1 [file cells-10-02421-s001.zip › Supplementary Table S3.xlsx]

## Sheet: S3
Supplementary Table S3. Descriptive statistics for children's characteristics in boys and girls
Descriptive Statistics
Sex		N	Minimum	Maximum	Mean	Std. Deviation
boy	GA_weeks	40	37.2857	42	39.6821	1.055
	Birth weight child	40	2605	4590	3486.88	424.271
	SCL90 angst sum - Trimester 1	38	10	24	13.3947	3.65054
	SCL90 angst sum - Trimester 2	39	10	28	13	3.48682
	SCL90 angst sum - Trimester 3	38	10	32	13	4.24264
	CBCL internalizing - T6	37	0	26	6.97297	6.09866
	CBCL externalizing - T6	37	1	29	11.0541	7.0433
	DSM affective problems	37	0	10	1.64865	1.93242
	DSM anxiety problems	37	0	8	2.05405	1.95712
	DSM pervasive developmental problems	37	1	14	3.51351	3.0607
	DSM attention deficit/ hyperactivity problems	38	0	9	3.47368	2.41322
	DSM oppositional defiant problems	37	0	10	3.7027	2.42516
girl	GA_weeks	49	36.5714	42.2857	39.5569	1.23761
	Birth weight child	49	2630	4525	3378.78	392.692
	SCL90 angst sum - Trimester 1	44	10	35	14.1389	5.53319
	SCL90 angst sum - Trimester 2	44	10	31	13.1364	3.95669
	SCL90 angst sum - Trimester 3	45	10	26	13.1333	2.95881
	CBCL internalizing - T6	45	1	25	7.48889	5.99857
	CBCL externalizing - T6	45	1	34	10.3778	6.82005
	DSM affective problems	45	0	7	2	1.71888
	DSM anxiety problems	45	0	7	2.44444	1.98352
	DSM pervasive developmental problems	45	0	10	3.26667	2.52623
	DSM attention deficit/ hyperactivity problems	45	0	8	3.51111	2.19112
	DSM oppositional defiant problems	45	0	12	4	2.68836
