# Supplementary material for: Epigenetic Modifications Associated with Maternal Anxiety during Pregnancy and Children’s Behavioral Measures
Source: Cells. 2021 Sep 14;10(9):2421. doi: 10.3390/cells10092421 (PMC8469633; doi:10.3390/cells10092421)
Supplement: Supplementary file 1 [file cells-10-02421-s001.zip › Supplementary Table S4.xlsx]

## Sheet: S4
Supplementary Table S4. Descriptive statistics for DNA methylation levels
Descriptive Statistics
	N	Minimum	Maximum	Mean	Std. Deviation
LINE_motif 1	89	0.542031	0.854486	0.789522	0.0328579
LINE_motif 2	89	0.549944	0.827945	0.741503	0.0280506
LINE_motif 3	89	0.452306	0.807947	0.713598	0.039327
NR3C1_CpG1	89	0.13	0.92	0.50191	0.166964
NR3C1_CpG2	89	0.05	0.7	0.32798	0.15851
NR3C1_CpG3	89	0.13	1	0.58	0.18184
NR3C1_CpG4	89	0.18	0.99	0.58461	0.162068
NR3C1_CpG5	89	0	0.51	0.11326	0.089541
NR3C1_CpG6	89	0	0.51	0.13629	0.088951
NR3C1_CpG7	89	0.01	0.85	0.18438	0.118609
NR3C1_CpG8	89	0.06	0.86	0.58348	0.162096
NR3C1_CpG9	89	0.23	1	0.46315	0.126532
NR3C1_CpG10	89	0	0.57	0.26472	0.101892
Chr11_CpG1	89	0.26	0.61	0.43371	0.059931
Chr11_CpG2	89	0.26	0.59	0.43708	0.061167
Chr11_CpG3	89	0.27	0.6	0.42854	0.062405
Chr11_CpG4	89	0.27	0.56	0.42101	0.05868
Chr11_CpG5	89	0.27	0.59	0.43303	0.061744
Chr11_CpG6	89	0.23	0.6	0.43416	0.065484
Chr11_CpG7	89	0.25	0.6	0.44011	0.061321
Chr11_CpG8	89	0.27	0.6	0.43719	0.063137
Chr11_CpG9	89	0.25	0.61	0.44753	0.062035
Chr11_CpG10	89	0.22	0.57	0.42674	0.055836
Valid N (listwise)	89
