# Supplementary material for: Epigenetic Modifications Associated with Maternal Anxiety during Pregnancy and Children’s Behavioral Measures
Source: Cells. 2021 Sep 14;10(9):2421. doi: 10.3390/cells10092421 (PMC8469633; doi:10.3390/cells10092421)
Supplement: Supplementary file 1 [file cells-10-02421-s001.zip › Supplementary Table S5.xlsx]

## Sheet: S5
Supplementary Table S5. Correlations
Correlations
		Gestational age at birth	Maternal anxiety (SCL90) when the child was four years of age
Children birth weight	Pearson Correlation	.254*	0.00741663
	Sig. (2-tailed)	0.0164654	0.946944
	N	89	83
Sex	Pearson Correlation	-0.0542944	0.0617529
	Sig. (2-tailed)	0.613317	0.579173
	N	89	83
Maternal anxiety - Trimester 1 (SCL-90)	Pearson Correlation	0.118742	.316**
	Sig. (2-tailed)	0.288005	0.00518065
	N	82	77
Maternal anxiety - Trimester 2 (SCL-90)	Pearson Correlation	.260*	.362**
	Sig. (2-tailed)	0.017541	0.00104528
	N	83	79
Maternal anxiety - Trimester 3 (SCL-90)	Pearson Correlation	0.138157	.304**
	Sig. (2-tailed)	0.212923	0.00683285
	N	83	78
DNA methylation_LINE1_motif1	Pearson Correlation	-0.0427347	0.0150713
	Sig. (2-tailed)	0.690895	0.892429
	N	89	83
DNA methylation_LINE1_motif2	Pearson Correlation	-0.043918	0.0802356
	Sig. (2-tailed)	0.682788	0.470873
	N	89	83
DNA methylation_LINE1_motif3	Pearson Correlation	-0.0249107	0.0675424
	Sig. (2-tailed)	0.816755	0.544049
	N	89	83
DNA methylation_NR3C1_CpG1	Pearson Correlation	0.162977	-0.136504
	Sig. (2-tailed)	0.127008	0.218501
	N	89	83
DNA methylation_NR3C1_CpG2	Pearson Correlation	0.154389	-0.156294
	Sig. (2-tailed)	0.148572	0.158244
	N	89	83
DNA methylation_NR3C1_CpG3	Pearson Correlation	0.163871	-0.167251
	Sig. (2-tailed)	0.124909	0.130715
	N	89	83
DNA methylation_NR3C1_CpG4	Pearson Correlation	0.149938	-0.0139247
	Sig. (2-tailed)	0.160778	0.90057
	N	89	83
DNA methylation_NR3C1_CpG5	Pearson Correlation	-0.000702311	-0.0672531
	Sig. (2-tailed)	0.994788	0.545779
	N	89	83
DNA methylation_NR3C1_CpG6	Pearson Correlation	-0.104872	-0.0220312
	Sig. (2-tailed)	0.328037	0.843284
	N	89	83
DNA methylation_NR3C1_CpG7	Pearson Correlation	-0.0851737	-0.0966653
	Sig. (2-tailed)	0.427422	0.384658
	N	89	83
DNA methylation_NR3C1_CpG8	Pearson Correlation	-.211*	-0.200005
	Sig. (2-tailed)	0.0468957	0.0698529
	N	89	83
DNA methylation_NR3C1_CpG9	Pearson Correlation	0.0288757	-0.134043
	Sig. (2-tailed)	0.788224	0.226996
	N	89	83
DNA methylation_NR3C1_CpG10	Pearson Correlation	0.00782952	-0.127406
	Sig. (2-tailed)	0.941949	0.251051
	N	89	83
DNA methylation_IGF2/H19 ICR -CpG1	Pearson Correlation	0.130311	-0.0623475
	Sig. (2-tailed)	0.22354	0.575518
	N	89	83
DNA methylation_IGF2/H19 ICR -CpG2	Pearson Correlation	0.124285	-0.121168
	Sig. (2-tailed)	0.245874	0.275196
	N	89	83
DNA methylation_IGF2/H19 ICR -CpG3	Pearson Correlation	0.134257	-0.0924562
	Sig. (2-tailed)	0.209711	0.40579
	N	89	83
DNA methylation_IGF2/H19 ICR -CpG4	Pearson Correlation	0.119913	-0.0918794
	Sig. (2-tailed)	0.263008	0.408738
	N	89	83
DNA methylation_IGF2/H19 ICR -CpG5	Pearson Correlation	0.138728	-0.106393
	Sig. (2-tailed)	0.19479	0.338412
	N	89	83
DNA methylation_IGF2/H19 ICR -CpG6	Pearson Correlation	0.137693	-0.110027
	Sig. (2-tailed)	0.198176	0.322076
	N	89	83
DNA methylation_IGF2/H19 ICR -CpG7	Pearson Correlation	0.151518	-0.136296
	Sig. (2-tailed)	0.156364	0.21921
	N	89	83
DNA methylation_IGF2/H19 ICR -CpG8	Pearson Correlation	0.134149	-0.108864
	Sig. (2-tailed)	0.21008	0.327246
	N	89	83
DNA methylation_IGF2/H19 ICR -CpG9	Pearson Correlation	0.143815	-0.131336
	Sig. (2-tailed)	0.178764	0.236604
	N	89	83
DNA methylation_IGF2/H19 ICR -CpG10	Pearson Correlation	0.0734078	-0.194086
	Sig. (2-tailed)	0.494189	0.0787222
	N	89	83
Internalizing problems (CBCL)	Pearson Correlation	-0.0593632	0.216171
	Sig. (2-tailed)	0.59627	0.0511059
	N	82	82
Externalizing problems (CBCL)	Pearson Correlation	-0.191507	0.118498
	Sig. (2-tailed)	0.0847909	0.289003
	N	82	82
DSM affective problems (CBCL)	Pearson Correlation	0.0536415	0.185587
	Sig. (2-tailed)	0.6322	0.0950583
	N	82	82
DSM anxiety problems (CBCL)	Pearson Correlation	-0.000412255	.264*
	Sig. (2-tailed)	0.997067	0.0166716
	N	82	82
DSM pervasive developmental problems (CBCL)	Pearson Correlation	-0.0536448	.224*
	Sig. (2-tailed)	0.63218	0.0432723
	N	82	82
DSM attention deficit/ hyperactivity problems (CBCL)	Pearson Correlation	-.229*	0.0690009
	Sig. (2-tailed)	0.0374652	0.535367
	N	83	83
DSM oppositional defiant problems (CBCL)	Pearson Correlation	-0.0737798	0.0469334
	Sig. (2-tailed)	0.510058	0.675431
	N	82	82
*. Correlation is significant at the 0.05 level (2-tailed).
**. Correlation is significant at the 0.01 level (2-tailed).
