# Supplementary material for: Epigenetic Modifications Associated with Maternal Anxiety during Pregnancy and Children’s Behavioral Measures
Source: Cells. 2021 Sep 14;10(9):2421. doi: 10.3390/cells10092421 (PMC8469633; doi:10.3390/cells10092421)
Supplement: Supplementary file 1 [file cells-10-02421-s001.zip › Supplementary Table S6.xlsx]

## Sheet: NR3C1_CpG10
Supplementary Table S6. Mediation effect
Run MATRIX procedure:
***************** PROCESS Procedure for SPSS Release 2.11 ****************
Written by Andrew F. Hayes, Ph.D. www.afhayes.com
Documentation available in Hayes (2013). www.guilford.com/p/hayes3
**************************************************************************
Model = 4
Y = DSM_anx
X = C_SCL_su
M = NR3C1_CpG10
Sample size
77
Custom
Seed: 2515154
**************************************************************************
Outcome: NR3C1_Cp
Model Summary
R R-sq F df1 df2 p
.3232 .1045 8.7504 1.0000 75.0000 .0041
Model
coeff se t p LLCI ULCI
constant .1122 .0512 2.1921 .0315 .0102 .2143
C_SCL_su .0115 .0039 2.9581 .0041 .0038 .0193
**************************************************************************
Outcome: DSM_anx
Model Summary
R R-sq F df1 df2 p
.2091 .0437 1.6917 2.0000 74.0000 .1913
Model
coeff se t p LLCI ULCI
constant 2.1477 1.0591 2.0279 .0462 .0375 4.2580
NR3C1_Cp -4.0047 2.3152 -1.7297 .0878 -8.6178 .6084
C_SCL_su .0950 .0826 1.1511 .2534 -.0695 .2595
************************** TOTAL EFFECT MODEL ****************************
Outcome: DSM_anx
Model Summary
R R-sq F df1 df2 p
.0711 .0051 .3812 1.0000 75.0000 .5388
Model
coeff se t p LLCI ULCI
constant 1.6982 1.0402 1.6325 .1068 -.3741 3.7705
C_SCL_su .0489 .0792 .6174 .5388 -.1088 .2066
***************** TOTAL, DIRECT, AND INDIRECT EFFECTS ********************
Total effect of X on Y
Effect SE t p LLCI ULCI
.0489 .0792 .6174 .5388 -.1088 .2066
Direct effect of X on Y
Effect SE t p LLCI ULCI
.0950 .0826 1.1511 .2534 -.0695 .2595
Indirect effect of X on Y
Effect Boot SE BootLLCI BootULCI
NR3C1_Cp -.0462 .0329 -.1306 -.0006
Normal theory tests for indirect effect
Effect se Z p
-.0462 .0322 -1.4334 .1517
******************** ANALYSIS NOTES AND WARNINGS *************************
Number of bootstrap samples for bias corrected bootstrap confidence intervals:
10000
Level of confidence for all confidence intervals in output:
95.00
NOTE: Some cases were deleted due to missing data. The number of such cases was:
12
------ END MATRIX -----

## Sheet: NR3C1_CpG3
Supplementary Table 3. Mediation effect
Run MATRIX procedure:
***************** PROCESS Procedure for SPSS Release 2.11 ****************
Written by Andrew F. Hayes, Ph.D. www.afhayes.com
Documentation available in Hayes (2013). www.guilford.com/p/hayes3
**************************************************************************
Model = 4
Y = DSM_adhd
X = C_SCL_su
M = NR3C1_Cp
Sample size
78
Custom
Seed: 2515154
**************************************************************************
Outcome: NR3C1_Cp
Model Summary
R R-sq F df1 df2 p
.2112 .0446 3.5471 1.0000 76.0000 .0635
Model
coeff se t p LLCI ULCI
constant .4006 .0938 4.2687 .0001 .2137 .5875
C_SCL_su .0135 .0072 1.8834 .0635 -.0008 .0277
**************************************************************************
Outcome: DSM_adhd
Model Summary
R R-sq F df1 df2 p
.3300 .1089 4.5828 2.0000 75.0000 .0133
Model
coeff se t p LLCI ULCI
constant 2.1711 1.2422 1.7477 .0846 -.3036 4.6457
NR3C1_Cp -2.6689 1.3637 -1.9570 .0541 -5.3856 .0478
C_SCL_su .2326 .0871 2.6711 .0093 .0591 .4061
************************** TOTAL EFFECT MODEL ****************************
Outcome: DSM_adhd
Model Summary
R R-sq F df1 df2 p
.2518 .0634 5.1441 1.0000 76.0000 .0262
Model
coeff se t p LLCI ULCI
constant 1.1020 1.1362 .9698 .3352 -1.1610 3.3650
C_SCL_su .1966 .0867 2.2681 .0262 .0240 .3693
***************** TOTAL, DIRECT, AND INDIRECT EFFECTS ********************
Total effect of X on Y
Effect SE t p LLCI ULCI
.1966 .0867 2.2681 .0262 .0240 .3693
Direct effect of X on Y
Effect SE t p LLCI ULCI
.2326 .0871 2.6711 .0093 .0591 .4061
Indirect effect of X on Y
Effect Boot SE BootLLCI BootULCI
NR3C1_Cp -.0360 .0288 -.1190 -.0019
Normal theory tests for indirect effect
Effect se Z p
-.0360 .0283 -1.2735 .2028
******************** ANALYSIS NOTES AND WARNINGS *************************
Number of bootstrap samples for bias corrected bootstrap confidence intervals:
10000
Level of confidence for all confidence intervals in output:
95.00
NOTE: Some cases were deleted due to missing data. The number of such cases was:
11
------ END MATRIX -----
